# Supplementary material for: Tuning site-specific dynamics to drive allosteric activation in a pneumococcal zinc uptake regulator
Source: eLife. 2018 Oct 17;7:e37268. doi: 10.7554/eLife.37268 (PMC6224198; doi:10.7554/eLife.37268)
Supplement: Source code 4. — Representative Dynafit script file used for nonlinear least squares fitting of the fluorescence anisotropy-derived DNA binding isotherms to a dimer linkage model, in which AdcR monomers-dimer equilibrium is displaced to dimers (P2) (defined by Kdimer >> protein concentration), which are competent to bind a single AdcO with an affinity Ka. Units of [concentrations] and [constants] in this script are nM and nM−1, respectively. [file elife-37268-code4.txt]

Welcome to DynaFit.  Please complete the script template below.
To get started, choose menu Help :: Getting Started.
_______________________________________________________________________
[task]

  data = equilibria

  task = fit

;  algorithm =       differential-evolution ; very very very slow...

  algorithm =       levenberg-marquardt   ; fast, but need good estimation


[mechanism]

 

  P + P <==> PP : K1 assoc.

  PP + D <==> PPD : K2 assoc.
  

[constants]


  K1 = 1000    ; unit: nM-1   tigth binding 10^12M-1

  K2 = 10.8244? ; unit: nM-1
  


[data]

; error   data


 ; mesh logarithmic from 0 to 500 step 100

 
 mesh  linear from 0 to 100000 step 1 
 

; mesh is not required.

   directory .\DynaFitinputs\New
   extension txt
   
  variable P
  file V34AAPO1  | response D = 0.01064  ,  PPD = 0.01314    | conc D = 10   
  
 
[output]

   directory .\2018_FH_outputs\V34AAPO1

[settings]
{Output}
BlackBackground = n 
   
[end]
