# Supplementary material for: Tuning site-specific dynamics to drive allosteric activation in a pneumococcal zinc uptake regulator
Source: eLife. 2018 Oct 17;7:e37268. doi: 10.7554/eLife.37268 (PMC6224198; doi:10.7554/eLife.37268)
Supplement: Source code 5. — Representative Dynafit script file used for nonlinear least squares fitting of the ZnII-binding isotherms obtained from a titration of apo (metal-free) wild-type AdcR or a mutant AdcR and mag-fura-2 (mf2) with ZnSO4. Units of [concentrations] and [constants] in this script are µM and µM-1, respectively. [file elife-37268-code5.txt]

[task]

  data = equilibria

  task = fit


[mechanism]

Zn + M <==> ZnM :  K1 assoc.

  Zn + Zn + P <==> ZnZnP : K2 assoc.

;  Zn + Zn + ZnZnP <==> ZnZnZnZnP : K3 assoc.

  Zn + ZnZnP <==> ZnZnZnP : K4 assoc.

  Zn + ZnZnZnP <==> ZnZnZnZnP : K5 assoc.
  
;  Zn + TCEP <==> ZnTCEP : K6 assoc.


[constants]

  K1 = 4.91
 
  K2 = 1000000

; K3 = 100000?
   
  K4 =100000 

  K5=  20?

; K6=  100?


[data]

;  mesh      linear from 0 to 50 step 0.06

   directory 
   extension txt
   
variable Zn

 file  AdcRWT325| response M = 0.015?  ,  ZnM = 0.04?   | conc. M = 14.894

 conc P = 5

 file  AdcRWT366| response M = 0.03? ,  ZnM = .004?    | conc. M = 14.984

 conc P = 5

 file  AdcRWT2325| response M =0.015?   ,  ZnM = 0.04?    | conc. M = 13.07324

 conc P = 5
 
 file  AdcRWT2366| response M = 0.03?  ,  ZnM = .004?    | conc. M = 13.07324

 conc P = 5
 
 file  AdcRWT3325| response M =0.015?   ,  ZnM = 0.04?    | conc. M = 15.024

 conc P = 5
 
 file  AdcRWT3366| response M = 0.03?  ,  ZnM = .004?    | conc. M = 15.024

 conc P = 5


[output]

   directory 

[end]
